# Supplementary material for: Leech Diversity in the Maghreb (North Africa): A Checklist and a Case Report of Parasitism on a Berber Toad (Sclerophys mauritanica) in Algeria
Source: Biology (Basel). 2026 Apr 26;15(9):681. doi: 10.3390/biology15090681 (PMC13162912; doi:10.3390/biology15090681)
Supplement: Supplementary file 1 [file biology-15-00681-s001.zip]

Archive with 2 entries (2 files):
- Supplementary_file1_Biology 42064040.xlsx
- Supplementary_file_2_Biology 42064040.xlsx
