# Supplementary material for: Leech Diversity in the Maghreb (North Africa): A Checklist and a Case Report of Parasitism on a Berber Toad (Sclerophys mauritanica) in Algeria
Source: Biology (Basel). 2026 Apr 26;15(9):681. doi: 10.3390/biology15090681 (PMC13162912; doi:10.3390/biology15090681)
Supplement: Supplementary file 1 [file biology-15-00681-s001.zip › Supplementary_file1_Biology 42064040.xlsx]

## Sheet: Checklist of Maghrebin leeches
Leech species	Authority reference	Host	Observation	Location	Country	Realm	Pathogen	Identification	Reference
Batracobdella algira	Moquin-Tandon, 1846	Rana saharica	H. Hotz in April 1987	Béja	Tunisia	Palearctic	//	Morphological	Ahmed, R. B., Ropelewska, E., Bielecki, A., & Cichocka, J. (2009). Batracobdella algira Moquin-Tandon, 1846 (Hirudinida: Glossiphoniidae)–morphometric analysis and internal morphology1. Wiadomości Parazytologiczne, 55, 353-358.
Batracobdella algira	Moquin-Tandon, 1846	Bufo mauritanicus	Ben Ahmed in 2008	Nabeul	Tunisia	Palearctic	//	Morphological	Ahmed, R. B., Ropelewska, E., Bielecki, A., & Cichocka, J. (2009). Batracobdella algira Moquin-Tandon, 1846 (Hirudinida: Glossiphoniidae)–morphometric analysis and internal morphology1. Wiadomości Parazytologiczne, 55, 353-358.
Alboglossiphonia hyalina	O. F. Müller, 1774	Environmental sampling	Ben Ahmed in 2008	Lebna and port prince drainage basin	Tunisia	Palearctic	//	Morphological	Ahmed, R. B., Romdhane, Y., & Tekaya, S. (2015). Checklist and distribution of marine and freshwater leeches (Annelida, Clitellata, Hirudinea) in Tunisia with identification key. Ecologica Montenegrina, 2(1), 3-19.
Batracobdella algira	Moquin-Tandon, 1846	Environmental sampling	Ben Ahmed in 2008	Nabeul, Beja, Djendouba, Bizerte, Kairouane, El kef, Tozeur	Tunisia	Palearctic	//	Morphological	Ahmed, R. B., Romdhane, Y., & Tekaya, S. (2015). Checklist and distribution of marine and freshwater leeches (Annelida, Clitellata, Hirudinea) in Tunisia with identification key. Ecologica Montenegrina, 2(1), 3-19.
Helobdella stagnalis	Linneaus, 1758	Environmental sampling	Ben Ahmed in 2008	El kef, Siliana, and Bizerte governorates	Tunisia	Palearctic	//	Morphological	Ahmed, R. B., Romdhane, Y., & Tekaya, S. (2015). Checklist and distribution of marine and freshwater leeches (Annelida, Clitellata, Hirudinea) in Tunisia with identification key. Ecologica Montenegrina, 2(1), 3-19.
Placobdella costata	F. Müller, 1846	Environmental sampling	Ben Ahmed in 2008	Jendouba, El kef, and Nabeul governorates	Tunisia	Palearctic	//	Morphological	Ahmed, R. B., Romdhane, Y., & Tekaya, S. (2015). Checklist and distribution of marine and freshwater leeches (Annelida, Clitellata, Hirudinea) in Tunisia with identification key. Ecologica Montenegrina, 2(1), 3-19.
Theromyzon tessulatum	O.F. Müller, 1774	Environmental sampling	Ben Ahmed in 2008	governorate of Nabeul	Tunisia	Palearctic	//	Morphological	Ahmed, R. B., Romdhane, Y., & Tekaya, S. (2015). Checklist and distribution of marine and freshwater leeches (Annelida, Clitellata, Hirudinea) in Tunisia with identification key. Ecologica Montenegrina, 2(1), 3-19.
Trachelobdella lubrica	Grube 1840	Symphodus tinca	Ben Ahmed in 2008	Bizerte	Tunisia	Palearctic	//	Morphological	Ahmed, R. B., Romdhane, Y., & Tekaya, S. (2015). Checklist and distribution of marine and freshwater leeches (Annelida, Clitellata, Hirudinea) in Tunisia with identification key. Ecologica Montenegrina, 2(1), 3-19.
Hirudo troctina	Johnson, 1816	Environmental sampling	Ben Ahmed in 2008	Tabarka, Aïn Drahim, Nabeul governorate, Jendouba, and Tozeur governorate.	Tunisia	Palearctic	//	Morphological	Ahmed, R. B., Romdhane, Y., & Tekaya, S. (2015). Checklist and distribution of marine and freshwater leeches (Annelida, Clitellata, Hirudinea) in Tunisia with identification key. Ecologica Montenegrina, 2(1), 3-19.
Limnatis nilotica	Savigny, 1822	Environmental sampling	Ben Ahmed in 2008	Bizerte, Ariana, Ben Arous, Béja, Siliana, Zaghouan, Nabeul, Gabes, Jendouba, Kairouan, Gafsa, Tozeur	Tunisia	Palearctic	//	Morphological	Ahmed, R. B., Romdhane, Y., & Tekaya, S. (2015). Checklist and distribution of marine and freshwater leeches (Annelida, Clitellata, Hirudinea) in Tunisia with identification key. Ecologica Montenegrina, 2(1), 3-19.
Erpobdella testacea	Savigny, 1820	Environmental sampling	Ben Ahmed in 2008	Bizerte, Nabeul, Gafsa, Tozeur	Tunisia	Palearctic	//	Morphological	Ahmed, R. B., Romdhane, Y., & Tekaya, S. (2015). Checklist and distribution of marine and freshwater leeches (Annelida, Clitellata, Hirudinea) in Tunisia with identification key. Ecologica Montenegrina, 2(1), 3-19.
Dina punctata punctata	Johansson, 1927	Environmental sampling	Ben Ahmed in 2008	Béja, Jendouba, El kef, Kairouan, Siliana, Tozeur.	Tunisia	Palearctic	//	Morphological	Ahmed, R. B., Romdhane, Y., & Tekaya, S. (2015). Checklist and distribution of marine and freshwater leeches (Annelida, Clitellata, Hirudinea) in Tunisia with identification key. Ecologica Montenegrina, 2(1), 3-19.
Dina punctata maroccana	Nesemann & Neubert, 1994	Environmental sampling	Ben Ahmed in 2013	Aïn Ennfeja in Bizerte	Tunisia	Palearctic	//	Morphological	Ahmed, R. B., Romdhane, Y., & Tekaya, S. (2015). Checklist and distribution of marine and freshwater leeches (Annelida, Clitellata, Hirudinea) in Tunisia with identification key. Ecologica Montenegrina, 2(1), 3-19.
Trocheta africana	Nesemann and Neubert, 1994	Environmental sampling	Ben Ahmed in 2015	Northern Tunisia, Béja & Jendouba	Tunisia	Palearctic	//	Morphological	Ahmed, R. B., Romdhane, Y., & Tekaya, S. (2015). Checklist and distribution of marine and freshwater leeches (Annelida, Clitellata, Hirudinea) in Tunisia with identification key. Ecologica Montenegrina, 2(1), 3-19.
Trocheta tunisiana	Ben Ahmed et al. 2013	Environmental sampling	Ben Ahmed in 2015	Béja & Jendouba Governorate	Tunisia	Palearctic	//	Morphological	Ahmed, R. B., Romdhane, Y., & Tekaya, S. (2015). Checklist and distribution of marine and freshwater leeches (Annelida, Clitellata, Hirudinea) in Tunisia with identification key. Ecologica Montenegrina, 2(1), 3-19.
Batracobdella algira	Moquin-Tandon, 1846	Environmental sampling	Jihène Ben Hassine in 2014	Kroumiria	Tunisia	Palearctic	//	Morphological	Hassine, J. B., & Escoriza, D. A. N. I. E. L. (2014). Bufo spinosus in Tunisia: new data on occurrence, parasitism and tadpole morphology. Herpetol. Bull, 127, 22.
Limnatis nilotica	Savigny, 1822	Environmental sampling	Jihène Ben Hassine in 2014	Kroumiria	Tunisia	Palearctic	//	Morphological	Hassine, J. B., & Escoriza, D. A. N. I. E. L. (2014). Bufo spinosus in Tunisia: new data on occurrence, parasitism and tadpole morphology. Herpetol. Bull, 127, 22.
Hirudo troctina	Johnson, 1816	Environmental sampling	Jihène Ben Hassine in 2014	Kroumiria	Tunisia	Palearctic	//	Morphological	Hassine, J. B., & Escoriza, D. A. N. I. E. L. (2014). Bufo spinosus in Tunisia: new data on occurrence, parasitism and tadpole morphology. Herpetol. Bull, 127, 22.
Placobdella costata	F. Müller, 1846	Environmental sampling	Mabrouki et al in 2019	Moulouya, Za, and Melloulou Rivers	Morocco	Palearctic	//	Morphological	Mabrouki, Y., Ahmed, R. B., Taybi, A. F., & Rueda, J. (2019). An annotated checklist of the leech (Annelida: Hirudinida) species of the Moulouya River basin, Morocco, with several new distribution records and a historical overview. African Zoology, 54(4), 199-214.
Batracobdella algira	Moquin-Tandon, 1846	Environmental sampling	Mabrouki et al in 2019	Moulouya River	Morocco	Palearctic	//	Morphological	Mabrouki, Y., Ahmed, R. B., Taybi, A. F., & Rueda, J. (2019). An annotated checklist of the leech (Annelida: Hirudinida) species of the Moulouya River basin, Morocco, with several new distribution records and a historical overview. African Zoology, 54(4), 199-214.
Helobdella stagnalis	Linnaeus, 1758	Environmental sampling	Mabrouki et al in 2019	Moulouya, Za, Selouane and Melloulou Rivers	Morocco	Palearctic	//	Morphological	Mabrouki, Y., Ahmed, R. B., Taybi, A. F., & Rueda, J. (2019). An annotated checklist of the leech (Annelida: Hirudinida) species of the Moulouya River basin, Morocco, with several new distribution records and a historical overview. African Zoology, 54(4), 199-214.
Helobdella europaea	Kutschera, 1987	Environmental sampling	Mabrouki et al in 2019	upper Moulouya and Selouane ditch lines	Morocco	Palearctic	//	Morphological	Mabrouki, Y., Ahmed, R. B., Taybi, A. F., & Rueda, J. (2019). An annotated checklist of the leech (Annelida: Hirudinida) species of the Moulouya River basin, Morocco, with several new distribution records and a historical overview. African Zoology, 54(4), 199-214.
Alboglossiphonia hyalina	O. F. Müller, 1774	Environmental sampling	Mabrouki et al in 2019	upper Moulouya and Berkine Rivers	Morocco	Palearctic	//	Morphological	Mabrouki, Y., Ahmed, R. B., Taybi, A. F., & Rueda, J. (2019). An annotated checklist of the leech (Annelida: Hirudinida) species of the Moulouya River basin, Morocco, with several new distribution records and a historical overview. African Zoology, 54(4), 199-214.
Hirudo troctina	Johnson, 1816	Environmental sampling	Mabrouki et al in 2019	Moulouya and Melloulou Rivers	Morocco	Palearctic	//	Morphological	Mabrouki, Y., Ahmed, R. B., Taybi, A. F., & Rueda, J. (2019). An annotated checklist of the leech (Annelida: Hirudinida) species of the Moulouya River basin, Morocco, with several new distribution records and a historical overview. African Zoology, 54(4), 199-214.
Limnatis nilotica	Savigny, 1822	Environmental sampling	Mabrouki et al in 2019	The mountains Beni Bouayech, Sidi Moussa, Jbel Mahser and Beni Waklane; the Gafait spring; downstream in the Moulouya River at Sebra and Zegzel springs; Oued Izarraouen, Azeouagh and Driouch	Morocco	Palearctic	//	Morphological	Mabrouki, Y., Ahmed, R. B., Taybi, A. F., & Rueda, J. (2019). An annotated checklist of the leech (Annelida: Hirudinida) species of the Moulouya River basin, Morocco, with several new distribution records and a historical overview. African Zoology, 54(4), 199-214.
Erpobdella johanssoni punctata	Johansson, 1927	Environmental sampling	Mabrouki et al in 2019	Aïn Almou; upper Moulouya River at Ait Oha Ohaki and Irhdis; upstream Oued El Bared and Berkine, and finally from the Debdou spring	Morocco	Palearctic	//	Morphological	Mabrouki, Y., Ahmed, R. B., Taybi, A. F., & Rueda, J. (2019). An annotated checklist of the leech (Annelida: Hirudinida) species of the Moulouya River basin, Morocco, with several new distribution records and a historical overview. African Zoology, 54(4), 199-214.
Placobdella costata	F. Müller, 1846	M. leprosa	Verneau et al 2019 to 2020	Oued ksob, oued zat, Oued Tigrigra, oued sebou	Morocco	Palearctic	Haemogregarina stepanow	Morphological & molecular biology COI and 12s markers	Verneau, O., Melliti, S., Kimdil, L., El Mouden, E. H., Achouri, M. S., & Rouag, R. (2023). Molecular phylogenies of leeches and haemoparasites infecting freshwater turtles in aquatic ecosystems of Northern Africa suggest phylogenetic congruence between Placobdella costata Sensu Lato and Haemogregarina stepanowi Sensu Lato. Microorganisms, 11(6), 1584.
Placobdella costata	F. Müller, 1846	M. leprosa	Verneau et al 2019 to 2020	Madjen Belhriti, Lac Cité Rym, Lac Noir. Hchicha, Lac Tonga,	Algeria	Palearctic	Haemogregarina stepanow	Morphological & molecular biology COI and 12s markers	Verneau, O., Melliti, S., Kimdil, L., El Mouden, E. H., Achouri, M. S., & Rouag, R. (2023). Molecular phylogenies of leeches and haemoparasites infecting freshwater turtles in aquatic ecosystems of Northern Africa suggest phylogenetic congruence between Placobdella costata Sensu Lato and Haemogregarina stepanowi Sensu Lato. Microorganisms, 11(6), 1584.
Placobdella costata	F. Müller, 1846	M. leprosa	Verneau et al 2019 to 2020	Ghayadha, El hania, Béni Toun	Tunisia	Palearctic	Haemogregarina stepanow	Morphological & molecular biology COI and 12s markers	Verneau, O., Melliti, S., Kimdil, L., El Mouden, E. H., Achouri, M. S., & Rouag, R. (2023). Molecular phylogenies of leeches and haemoparasites infecting freshwater turtles in aquatic ecosystems of Northern Africa suggest phylogenetic congruence between Placobdella costata Sensu Lato and Haemogregarina stepanowi Sensu Lato. Microorganisms, 11(6), 1584.
Placobdella costata	F. Müller, 1846	E. orbicularis	Verneau et al 2019 to 2020	Brabtia, Oued Bou Hchicha	Algeria	Palearctic	Haemogregarina stepanow	Morphological & molecular biology COI and 12s markers	Verneau, O., Melliti, S., Kimdil, L., El Mouden, E. H., Achouri, M. S., & Rouag, R. (2023). Molecular phylogenies of leeches and haemoparasites infecting freshwater turtles in aquatic ecosystems of Northern Africa suggest phylogenetic congruence between Placobdella costata Sensu Lato and Haemogregarina stepanowi Sensu Lato. Microorganisms, 11(6), 1584.
Placobdella nabeulensis	Ben Ahmed 2023	Mauremys leprosa	Ramdani et al in 2024	Majen Belahriti pond in the region of Guelma	Algeria	Palearctic	//	Morphological	Ben Ahmed, R., Gammoudi, M., Khaled, I., Tekaya, S., Mansour, L., Alwasel, S., & Harrath, A. H. (2015). Annotations on marine and freshwater leeches (Annelida, Clitellata, Hirudinea) from North Africa. Tropical Zoology, 28(2), 71-93.
Alboglossiphonia iberica	Jueg, 2008	Environmental sampling	Ben Ahmed in 2015	channel running from Ain Soltane near Fes	Morocco	Palearctic	//	Morphological	Ben Ahmed, R., Gammoudi, M., Khaled, I., Tekaya, S., Mansour, L., Alwasel, S., & Harrath, A. H. (2015). Annotations on marine and freshwater leeches (Annelida, Clitellata, Hirudinea) from North Africa. Tropical Zoology, 28(2), 71-93.
Helobdella stagnalis	Linneaus, 1758	Environmental sampling	Ben Ahmed in 2015	?	Morocco	Palearctic	//	Morphological	Ben Ahmed, R., Gammoudi, M., Khaled, I., Tekaya, S., Mansour, L., Alwasel, S., & Harrath, A. H. (2015). Annotations on marine and freshwater leeches (Annelida, Clitellata, Hirudinea) from North Africa. Tropical Zoology, 28(2), 71-93.
Helobdella stagnalis	Linneaus, 1758	Environmental sampling	Ben Ahmed in 2015	El kef, Siliana, and Bizerte governorates	Tunisia	Palearctic	//	Morphological	Ben Ahmed, R., Gammoudi, M., Khaled, I., Tekaya, S., Mansour, L., Alwasel, S., & Harrath, A. H. (2015). Annotations on marine and freshwater leeches (Annelida, Clitellata, Hirudinea) from North Africa. Tropical Zoology, 28(2), 71-93.
Dina punctata punctata	Johansson, 1927	Environmental sampling	Ben Ahmed in 2015	Oued Dhimine, Oum El Bouaghi	Algeria	Palearctic	//	Morphological	Ben Ahmed, R., Gammoudi, M., Khaled, I., Tekaya, S., Mansour, L., Alwasel, S., & Harrath, A. H. (2015). Annotations on marine and freshwater leeches (Annelida, Clitellata, Hirudinea) from North Africa. Tropical Zoology, 28(2), 71-93.
Dina punctata maroccana	Nesemann & Neubert, 1994	Environmental sampling	Ben Ahmed in 2015	Arrafraf Spring Oum el bouaghi	Algeria	Palearctic	//	Morphological	Ben Ahmed, R., Gammoudi, M., Khaled, I., Tekaya, S., Mansour, L., Alwasel, S., & Harrath, A. H. (2015). Annotations on marine and freshwater leeches (Annelida, Clitellata, Hirudinea) from North Africa. Tropical Zoology, 28(2), 71-93.
Trachelobdella lubrica	Grube, 1840	Environmental sampling	Ben Ahmed in 2015	lagoon of Bizerte	Tunisia	Palearctic	//	Morphological	Ben Ahmed, R., Gammoudi, M., Khaled, I., Tekaya, S., Mansour, L., Alwasel, S., & Harrath, A. H. (2015). Annotations on marine and freshwater leeches (Annelida, Clitellata, Hirudinea) from North Africa. Tropical Zoology, 28(2), 71-93.
Pontobdella muricata	Linnaeus, 1758	Environmental sampling	Ben Ahmed in 2015	?	Morocco	Palearctic	//	Morphological	Ben Ahmed, R., Gammoudi, M., Khaled, I., Tekaya, S., Mansour, L., Alwasel, S., & Harrath, A. H. (2015). Annotations on marine and freshwater leeches (Annelida, Clitellata, Hirudinea) from North Africa. Tropical Zoology, 28(2), 71-93.
Pontobdella muricata	Linnaeus, 1758	Environmental sampling	Ben Ahmed in 2015	Oran	Algeria	Palearctic	//	Morphological	Ben Ahmed, R., Gammoudi, M., Khaled, I., Tekaya, S., Mansour, L., Alwasel, S., & Harrath, A. H. (2015). Annotations on marine and freshwater leeches (Annelida, Clitellata, Hirudinea) from North Africa. Tropical Zoology, 28(2), 71-93.
Branchellion torpedinis	Savigny, 1822	Environmental sampling	Ben Ahmed in 2015	?	Algeria	Palearctic	//	Morphological	Ben Ahmed, R., Gammoudi, M., Khaled, I., Tekaya, S., Mansour, L., Alwasel, S., & Harrath, A. H. (2015). Annotations on marine and freshwater leeches (Annelida, Clitellata, Hirudinea) from North Africa. Tropical Zoology, 28(2), 71-93.
Placobdella costata	F. Müller, 1846	Mauremys leprosa	Ben Ahmed in 2015	Dar bouazza, Lac Zerouka, Oued Iriri, Oued Ksob, Oued Zat	Morocco	Palearctic	//	Morphological	Laghzaoui, E. M., Abbad, A., & El Mouden, E. H. (2020). Host-parasite association of Placobdella costata (Glossiphoniidae: Hirudinea) and Mauremys leprosa (Geoemydidae: Testudinoidea) in aquatic ecosystems of Morocco. Parasitology Research, 119, 3459-3467.
Placobdella costata	F. Müller, 1846	Emys orbicularis	Ben Ahmed in 2015	Lac Zerouka	Morocco	Palearctic	//	Morphological	Laghzaoui, E. M., Abbad, A., & El Mouden, E. H. (2020). Host-parasite association of Placobdella costata (Glossiphoniidae: Hirudinea) and Mauremys leprosa (Geoemydidae: Testudinoidea) in aquatic ecosystems of Morocco. Parasitology Research, 119, 3459-3467.
Placobdella nabeulensis	Ben Ahmed 2023	Environmental sampling	Ben Ahmed in 2015	Nabeul , El malabi Dem in Menzel	Tunisia	Palearctic	//	Morphological + COI and 12s	Ben Ahmed, R., Gajda, Ł., Utevsky, S., Kvist, S., & Świątek, P. (2023). P lacobdella nabeulensis sp. nov.(Hirudinea: Glossiphoniidae), a new glossiphoniiform leech from Palearctic North Africa. Molecular Biology Reports, 50(8), 6753-6767.
Placobdella nabeulensis	Ben Ahmed 2023	Environmental sampling	Ben Ahmed in 2015	Lake tonga in Annaba	Tunisia	Palearctic	//	Morphological + COI and 12s	Ben Ahmed, R., Gajda, Ł., Utevsky, S., Kvist, S., & Świątek, P. (2023). P lacobdella nabeulensis sp. nov.(Hirudinea: Glossiphoniidae), a new glossiphoniiform leech from Palearctic North Africa. Molecular Biology Reports, 50(8), 6753-6767.
Helobdella octatestisaca	Lai 2009	?	Ben Ahmed in 2015	?	Tunisia	Palearctic	//	Morphological + COI	Ben Ahmed, R., Gajda, Ł., & Świątek, P. (2024). Morphological data and DNA barcoding reveal the presence of the alien freshwater leech Helobdella octatestisaca (Hirudinida: Glossiphoniformes) in North Africa (Tunisia). Molecular Biology Reports, 51(1), 1081.
Limnatis nilotica	Savigny, 1822	Environmental sampling	Ben Ahmed in 2015	Ain Tafrent spring, Debdou, Morocco	Morocco	Palearctic	//	Morphological + COI	Utevsky, S., Mabrouki, Y., Taybi, A. F., Huseynov, M., Manafov, A., Morhun, H., ... & Utevsky, A. (2022). New records of leeches of the genus Limnatis (Hirudinea, Praobdellidae) from the South Caucasus and Central Asia: phylogenetic relationships of Eurasian and African populations. Biodiversity and Conservation, 45, 43-52.
Hirudinidae ??	Whitman, 1886	Homo sapiens	Ben Ahmed in 2015	Marrakech	Morocco	Palearctic	//	unspecified photography	Maliki, O., Aderdour, L., Hassani, R., Rouchdi, Y., Nouri, H., & Raji, A. (2010). Leeches of the upper aerodigestive tract. Revue de Stomatologie et de Chirurgie Maxillo-faciale, 111(4), 193-195.
Hirudo troctina	Johnson, 1816	?	?	Lake Aguelman, Sidi Ali/ Oumer Rbia River, south-west of Azrou	Morocco	Palearctic	//	Morphological	Hechtel, F. O., & Sawyer, R. T. (2002). Toward a taxonomic revision of the medicinal leech Hirudo medicinalis Linnaeus, 1758 (Hirudinea: Hirudinidae): re-description of Hirudo troctina Johnson, 1816 from North Africa. Journal of Natural History, 36(11), 1269-1289.
Hirudo troctina	Johnson, 1816	?	?	?	Algeria	Palearctic	//	Morphological	Hechtel, F. O., & Sawyer, R. T. (2002). Toward a taxonomic revision of the medicinal leech Hirudo medicinalis Linnaeus, 1758 (Hirudinea: Hirudinidae): re-description of Hirudo troctina Johnson, 1816 from North Africa. Journal of Natural History, 36(11), 1269-1289.
Hirudo troctina	Johnson, 1816	?	?	Sousse	Tunisia	Palearctic	//	Morphological	Hechtel, F. O., & Sawyer, R. T. (2002). Toward a taxonomic revision of the medicinal leech Hirudo medicinalis Linnaeus, 1758 (Hirudinea: Hirudinidae): re-description of Hirudo troctina Johnson, 1816 from North Africa. Journal of Natural History, 36(11), 1269-1289.
Placobdella costata	F. Müller, 1846	Emys orbicularis	Fediras et al in 2013	El tarf	Algeria	Palearctic	//	Morphological	Fediras, S., Rouag, R., Ziane, N., Olivier, A., Béchet, A., & Benyacoub, S. (2017). Prevalence of Placobdella costata (Fr. Mûller, 1846)(Hirudinida: Glossiphoniidae) on the European pond turtle (Emys orbicularis) in the North-East of Algeria. Herpetology notes, 10, 3-8.
Trachelobdella lubrica	Grube, 1840	Sparus aurata	Ramdani in 2022	Bejaia	Algeria	Palearctic	//	Morphological	Ramdanı, S. (2023). The first report and a new host record of leech fish, Trachelobdella lubrica (Grube, 1840) infecting the gills of Sparus aurata (Linnaeus, 1758) from the Gulf of Bejaia, Algeria. Aquatic Research, 6(4), 271-275.
unspecified taxa	?	Environmental sampling	Belala et al 2018 to 2019	Tbessa	Algeria	Palearctic	//	unspecified	BELALA, S., HADJAB, R., KHAMMAR, H., SAHEB, M., & MERZOUG, D. BIODIVERSITY AND ECOLOGY OF SURFACE WATER FAUNA OF OUED YOUKS IN TEBESSA REGION (NORTHEAST OF ALGERIA).
Batracobdella algira	Moquin-Tandon, 1846	Bufo spinosus	Merabet & Karar in 2019	Akfadou forest Tizi ouzou	Algeria	Palearctic	//	Photography	Merabet, K. H. A. L. E. D., & Karar, M. O. K. R. A. N. E. (2021). First cases of predation of Bufo spinosus by two leech species in Algeria. The Herpetological Bulletin, 156(156), 38-39.
Hirudo troctina	Johnson, 1816	Bufo spinosus	Merabet & Karar in 2019	Akfadou forest Tizi ouzou	Algeria	Palearctic	//	Photography	Merabet, K. H. A. L. E. D., & Karar, M. O. K. R. A. N. E. (2021). First cases of predation of Bufo spinosus by two leech species in Algeria. The Herpetological Bulletin, 156(156), 38-39.
Hirudo troctina	Johnson, 1816	Pleurodeles nebulosus	Merabet et al in 2016	Akfadou forest Tizi ouzou	Algeria	Palearctic	//	Photography	Merabet, K., Dahmana, A., Karar, M., & Moali, A. (2017). First report of leech predation on Pleurodeles nebulosus (Guichenot, 1850) in Kabylia, Algeria. Boletín de la Asociación Herpetológica Española, 28(1), 19-20.
Limnatis nilotica	Savigny, 1822	Homo sapiens	Li and Yang 1975 to 1977	Saida	Algeria	Palearctic	//	Unaccessible	Li, M. Q., & Yang, T. (1982). Studies on internal hirudiniasis in man in western Algeria.
Batracobdella algira	Moquin-Tandon, 1846	Environmental sampling	Khaled & Saidi 2020 to 2023	governorates of Gafsa, Tozeur, and Gbelli	Tunisia	Palearctic	//	Morphological	Khaled, I., & Saidi, I. (2024). Insights into the distribution of Freshwater Leeches (Annelida, Clitellata, Hirudinea) in Southwestern Tunisia. JOURNAL OF OASIS AGRICULTURE AND SUSTAINABLE DEVELOPMENT, 6(03), 22-27.
Limnatis nilotica	Savigny, 1822	Environmental sampling	Khaled & Saidi 2020 to 2023	governorates of Gafsa, Tozeur, and Gbelli	Tunisia	Palearctic	//	Morphological	Khaled, I., & Saidi, I. (2024). Insights into the distribution of Freshwater Leeches (Annelida, Clitellata, Hirudinea) in Southwestern Tunisia. JOURNAL OF OASIS AGRICULTURE AND SUSTAINABLE DEVELOPMENT, 6(03), 22-27.
Erpobdella johanssoni	Johansson, 1927	Environmental sampling	Khaled & Saidi 2020 to 2023	governorates of Gafsa, Tozeur, and Gbelli	Tunisia	Palearctic	//	Morphological	Khaled, I., & Saidi, I. (2024). Insights into the distribution of Freshwater Leeches (Annelida, Clitellata, Hirudinea) in Southwestern Tunisia. JOURNAL OF OASIS AGRICULTURE AND SUSTAINABLE DEVELOPMENT, 6(03), 22-27.
Erpobdella testacea	Savigny, 1820	Environmental sampling	Ban Ahmed 2007 to 2009	Elkhirba dam, Bizerte/ Port Prince dam, Cap Bon, Korbus/ Lebna dam/ Marsh in Sejnen, Bizerte	Tunisia	Palearctic	//	Morphological	Ahmed, R. B., Bielecki, A., Cichocka, J. M., Tekaya, S., Gorzel, M. A. Ł. G. O. R. Z. A. T. A., & Harrath, A. H. (2013). Erpobdellid leeches (Annelida, Clitellata, Hirudinida) from Tunisia: New records with the description of a new Trocheta species. Zootaxa, 3681(4), 440-454.
Dina punctata punctata	Johansson, 1927	Environmental sampling	Ban Ahmed 2007 to 2010	Aïn Amdoun, Béja/ Aïn Touta/ Aïn Sidi Rhouma/ Aïn Oued Ramil, Kef/ Aïn Soltane, Siliana/ Aïn Tfifila/ Aïn Essaniya, Siliana/ Aïn Zakkar, Siliana/ Aïn Serkha, Fernana/ Aïn Zoulèl, Bullarijia/ Aïn Sidi Saleh, Bizerte.	Tunisia	Palearctic	//	Morphological	Ahmed, R. B., Bielecki, A., Cichocka, J. M., Tekaya, S., Gorzel, M. A. Ł. G. O. R. Z. A. T. A., & Harrath, A. H. (2013). Erpobdellid leeches (Annelida, Clitellata, Hirudinida) from Tunisia: New records with the description of a new Trocheta species. Zootaxa, 3681(4), 440-454.
Dina punctata maroccana	Nesemann & Neubert, 1994	Environmental sampling	Ban Ahmed 2007 to 2011	Aïn Nfaja 24 km before Séjnéne, Mateur	Tunisia	Palearctic	//	Morphological	Ahmed, R. B., Bielecki, A., Cichocka, J. M., Tekaya, S., Gorzel, M. A. Ł. G. O. R. Z. A. T. A., & Harrath, A. H. (2013). Erpobdellid leeches (Annelida, Clitellata, Hirudinida) from Tunisia: New records with the description of a new Trocheta species. Zootaxa, 3681(4), 440-454.
Trocheta africana	Nesemann and Neubert, 1994	Environmental sampling	Ban Ahmed 2007 to 2012	National Parc El Faïja/ Aïn Soltane, Jendouba/ river el Feïja	Tunisia	Palearctic	//	Morphological	Ahmed, R. B., Bielecki, A., Cichocka, J. M., Tekaya, S., Gorzel, M. A. Ł. G. O. R. Z. A. T. A., & Harrath, A. H. (2013). Erpobdellid leeches (Annelida, Clitellata, Hirudinida) from Tunisia: New records with the description of a new Trocheta species. Zootaxa, 3681(4), 440-454.
Trocheta tunisiana	Ben Ahmed et al. 2013	Environmental sampling	Ban Ahmed 2007 to 2013	Oued El Madin/ Oued el Melih Ouechtéta/ spring Aïn Sobh Jendouba/ spring Touiaytia, Aïn Draham	Tunisia	Palearctic	//	Morphological	Ahmed, R. B., Bielecki, A., Cichocka, J. M., Tekaya, S., Gorzel, M. A. Ł. G. O. R. Z. A. T. A., & Harrath, A. H. (2013). Erpobdellid leeches (Annelida, Clitellata, Hirudinida) from Tunisia: New records with the description of a new Trocheta species. Zootaxa, 3681(4), 440-454.
Pontobdella muricata	Linnaeus, 1758	Environmental sampling	Youcef et al 2017 to 2021	Tunisian Gulf	Tunisia	Palearctic	//	Morphological	Youssef, F., Benmansour, B., Yurakhno, V. M., & Mansour, L. (2024). New marine leech species of Branchellion Savigny, 1822 (Hirudinida: Piscicolidae) and new host record of Pontobdella muricata in the Gulf of Tunis. Biologia, 1-10.
Branchellion tunisensis	Youssef, Benmansour, Yurakhno & Mansour, 2024	Torpedo marmorata, Torpedo torpedo	Youcef et al 2017 to 2022	Tunisian Gulf	Tunisia	Palearctic	//	Morphological + COI and 18s rDNA	Youssef, F., Benmansour, B., Yurakhno, V. M., & Mansour, L. (2024). New marine leech species of Branchellion Savigny, 1822 (Hirudinida: Piscicolidae) and new host record of Pontobdella muricata in the Gulf of Tunis. Biologia, 1-10.
Limnatis nilotica	Savigny, 1822	Environmental sampling	Khaled et al in 2014	Tamerza waterfall	Tunisia	Palearctic	//	Morphological	Khaled, I., Ferjani, H., Ben Ahmed, R., & Harrath, A. H. (2016). Effects of oil-related environmental pollutants on gonads of the freshwater leech Limnatis nilotica (Annelida, Hirudinea). Invertebrate Reproduction & Development, 60(4), 263-270.
Batracobdella algira	Moquin-Tandon, 1846	Environmental sampling	Romdhane et al in 2013	Tebouda Dam El Haouaria	Tunisia	Palearctic	//	Morphological	Yasmina, R., Raja, B. A., & Saïda, T. (2015). Insemination and embryonic development in the leech: Batracobdella algira (Hirudinea, Annelida). Invertebrate Reproduction & Development, 59(1), 17-25.
Hirudinidae ??	Whitman, 1886	Homo sapiens	Feriani et al in 2023	Zeghouan hospital	Tunisia	Palearctic	//	unspecified photography	Laamiri, G. (2023). Uncommon Upper Gastrointestinal Bleeding Linked to Leech Infestation: Insights from Dual Case Studies. Clin Surg, 10(2), 1-4.
Helobdella stagnalis	Linneaus, 1758	Environmental sampling	Romdhane et al in 2015	Joumine River in Bizerte	Tunisia	Palearctic	//	Morphological	Romdhane, Y., Ben Ahmed, R., & Tekaya, S. (2017). Sexual behavior, insemination and development of the freshwater leech Helobdella stagnalis (Annelida, Hirudinea, Glossiphoniidae). Invertebrate Reproduction & Development, 61(4), 253-264.
Limnatis nilotica	Savigny, 1822	Environmental sampling	Khaled et al in 2021	from Tamerza waterfall, Chebika waterfall	Tunisia	Palearctic	//	Morphological	Khaled, I., Saidi, I., Ben Ahmed, R., Amari, R., Aldahmash, W., Pacioglu, O., ... & Harrath, A. H. (2023). Cadmium exposure induces testicular oxidative damage and histopathological changes in the freshwater leech Limnatis nilotica (Savigny, 1822): the protective role of salicylic acid. African Journal of Aquatic Science, 48(2), 189-198.
Erpobdella johanssoni	Johansson, 1927	Environmental sampling	Khaled et al in 2019	Tamerza waterfall	Tunisia	Palearctic	//	Morphological	Khaled, I., Saidi, I., Ferjani, H., Ahmed, R. B., Alrezaki, A., Guesmi, F., ... & Harrath, A. H. (2022). BTEX induces histopathological alterations, oxidative stress response and DNA damage in the testis of the freshwater leech Erpobdella johanssoni (Johansson, 1927). Journal of King Saud University-Science, 34(6), 102196.
Hirudo troctina	Johnson, 1816	Environmental sampling	Ban Ahmed in 2013	river Lebna	Tunisia	Palearctic	//	Morphological	Ahmed, R. B., Ropelewska, E., Bielecki, A., & Cichocka, J. (2009). Batracobdella algira Moquin-Tandon, 1846 (Hirudinida: Glossiphoniidae)–morphometric analysis and internal morphology1. Wiadomości Parazytologiczne, 55, 353-358.
Hirudo troctina	Johnson, 1816	Environmental sampling	Ban Ahmed in 2023	El Malaabi Dam	Tunisia	Palearctic	//	Morphological + COI	Ahmed, R. B., Abilov, A., & Müller, C. (2024). Diversity of hirudin and hirudin-like factor genes in the North-African medicinal leech, Hirudo troctina. Parasitology Research, 123(11), 382.
Erpobdella johanssoni	Johansson, 1927	Environmental sampling	Khaled in 2014	Tamerza waterfall	Tunisia	Palearctic	//	Morphological	Khaled, I., Ferjani, H., Sirotkin, A. V., Alwasel, S., & Harrath, A. H. (2017). Impact of oil-related environmental pollutants on the ovary structure in the freshwater leech Erpobdella johanssoni (Johansson, 1927)(Clitellata: Hirudinea). The European Zoological Journal, 84(1), 286-293.
Hirudo medicinalis	Linnaeus, 1758	Environmental sampling	?	Oued Sarrath	Tunisia	Palearctic	Hirudovirus	Morphological	Boughalmi, M., Pagnier, I., Aherfi, S., Colson, P., Raoult, D., & La Scola, B. (2013). First isolation of a giant virus from wild Hirudo medicinalis leech: Mimiviridae isolation in Hirudo medicinalis. Viruses, 5(12), 2920-2930.
Erpobdella johanssoni	Johansson, 1927	Environmental sampling	?	North western tunisia	Tunisia	Palearctic	//	Morphological + Electronic microscopy & MEB	Bielecki, A., Świątek, P., Cichocka, J. M., Siddall, M. E., Urbisz, A. Z., & Płachno, B. J. (2014). Diversity of features of the female reproductive system and other morphological characters in leeches (C itellata, H irudinida) in phylogenetic conception. Cladistics, 30(5), 540-554.
Hirudo medicinalis	Linnaeus, 1758	Environmental sampling	?	?	Tunisia	Palearctic	//	Morphological + Electronic microscopy & MEB	Bielecki, A., Świątek, P., Cichocka, J. M., Siddall, M. E., Urbisz, A. Z., & Płachno, B. J. (2014). Diversity of features of the female reproductive system and other morphological characters in leeches (C itellata, H irudinida) in phylogenetic conception. Cladistics, 30(5), 540-554.
Hirudo troctina	Johnson, 1816	Environmental sampling	?	Lebna Dam	Tunisia	Palearctic	//	Morphological + Electronic microscopy & MEB	Bielecki, A., Świątek, P., Cichocka, J. M., Siddall, M. E., Urbisz, A. Z., & Płachno, B. J. (2014). Diversity of features of the female reproductive system and other morphological characters in leeches (C itellata, H irudinida) in phylogenetic conception. Cladistics, 30(5), 540-554.
Limnatis nilotica	Savigny, 1822	Environmental sampling	?	Lebna Dam	Tunisia	Palearctic	//	Morphological + Electronic microscopy & MEB	Bielecki, A., Świątek, P., Cichocka, J. M., Siddall, M. E., Urbisz, A. Z., & Płachno, B. J. (2014). Diversity of features of the female reproductive system and other morphological characters in leeches (C itellata, H irudinida) in phylogenetic conception. Cladistics, 30(5), 540-554.
Pontobdella muricata	Linnaeus, 1758	Sciaena umbra	Guesmi et al in 2020	Tabarka	Tunisia	Palearctic	//	Morphological	Guesmi, H., Hamdi, I., & BENMANSOUR, B. (2020). Première mention de certains ectoparasites de poissons téléostéens d’intérêt commercial de la région de Tabarka (Tunisie). INSTM Bulletin: Marine and Freshwater Sciences, 47, 37-50.
Pontobdella muricata	Linnaeus, 1758	Phycis phycis	Guesmi et al in 2021	Tabarka	Tunisia	Palearctic	//	Morphological	Guesmi, H., Hamdi, I., & BENMANSOUR, B. (2020). Première mention de certains ectoparasites de poissons téléostéens d’intérêt commercial de la région de Tabarka (Tunisie). INSTM Bulletin: Marine and Freshwater Sciences, 47, 37-50.
Hirudinidae ??	Whitman, 1886	Homo sapiens	Kouismi et al in 2014	Rabat rural area	Morocco	Palearctic	//	blurry photography	Kouismi H, Acharki M, Sqalli-Houssaini F, Bourkadi JE. A leech at the aerodigestive crossroads. J Bronchology Interv Pulmonol. 2015 Apr;22(2):173-4. doi: 10.1097/LBR.0000000000000156. PMID: 25887019.
Hirudo sp	Linnaeus, 1758	Homo sapiens	El Boussaadni et al in 2016	Oujda	Morocco	Palearctic	//	unspecified photography	El Boussaadni Y, Babakhouya A, Amrani R, Rkain M, Benajiba N. Les sangsues : une cause inhabituelle d’épistaxis chez l’enfant [Leeches: An unusual cause of epistaxis in children]. Presse Med. 2017 May;46(5):545-547. French. doi: 10.1016/j.lpm.2017.03.003. Epub 2017 Apr 5. PMID: 28390847.
Theromyzon sp	Philippi, 1867	Fulica atra	ROUAG-ZIANE 2004 to 2005	north eastern Algeria	Algeria	Palearctic	//	Morphological	Rouag-Ziane N, Boulahbal A, Gauthier-Clerc M, Thomas F, Chabi Y. Inventaire et quantification des ectoparasites de la foulque macroule Fulica atra (Gruiformes: Rallidés) dans le nord-est de l'Algérie [The inventory of coot (Fulica amra) ectoparasites in the north-west of Algeria]. Parasite. 2007 Sep;14(3):253-6. French. doi: 10.1051/parasite/2007143253. PMID: 17933305.
Helobdella europaea	Kutschera, 1987	Environmental sampling	Taybi et al in 2014	Sebou and moulouya rivers	Morocco	Palearctic	//	Morphological	Taybi, A. F., Mabrouki, Y., & van Haaren, T. (2023). Distribution of the alien Tubificid worm Branchiura sowerbyi (Beddard, 1892) in Morocco. Arxius de Miscel· lània Zoològica, 21, 253-260.
Limnatis nilotica	Savigny, 1822	Equus caballus		Bizerte, Ariana, Ben Arous, Béja, Siliana, Zaghouan, Nabeul, Gabes, Jendouba, Kairouan, Gafsa, Tozeur	Tunisia	Palearctic	//	Morphological	Taybi, A. F., Mabrouki, Y., & van Haaren, T. (2023). Distribution of the alien Tubificid worm Branchiura sowerbyi (Beddard, 1892) in Morocco. Arxius de Miscel· lània Zoològica, 21, 253-260.
Batracobdella algira	Moquin-Tandon, 1846	Bufo spinosus	Rabah sidhoum et al., 2023	Chiffa, Blida	Algeria	Palearctic	//	Morphological	Current study
