# Supplementary material for: Leech Diversity in the Maghreb (North Africa): A Checklist and a Case Report of Parasitism on a Berber Toad (Sclerophys mauritanica) in Algeria
Source: Biology (Basel). 2026 Apr 26;15(9):681. doi: 10.3390/biology15090681 (PMC13162912; doi:10.3390/biology15090681)
Supplement: Supplementary file 1 [file biology-15-00681-s001.zip › Supplementary_file_2_Biology 42064040.xlsx]

## Sheet: Pathogen-leech-host association
Leech species	host species	Pathogen	Country	Realm	Detection tool/experimentation method	Reference
Placobdella costata	Mauremys	Haemogregarina stepanow	Morocco	Palearctic	PCR and sequencing	Verneau, O., Melliti, S., Kimdil, L., El Mouden, E. H., Achouri, M. S., & Rouag, R. (2023). Molecular phylogenies of leeches and haemoparasites infecting freshwater turtles in aquatic ecosystems of Northern Africa suggest phylogenetic congruence between Placobdella costata Sensu Lato and Haemogregarina stepanowi Sensu Lato. Microorganisms, 11(6), 1584.
Placobdella costata	Mauremys	Haemogregarina stepanow	Algeria	Palearctic	PCR and sequencing	Verneau, O., Melliti, S., Kimdil, L., El Mouden, E. H., Achouri, M. S., & Rouag, R. (2023). Molecular phylogenies of leeches and haemoparasites infecting freshwater turtles in aquatic ecosystems of Northern Africa suggest phylogenetic congruence between Placobdella costata Sensu Lato and Haemogregarina stepanowi Sensu Lato. Microorganisms, 11(6), 1584.
Placobdella costata	Mauremys	Haemogregarina stepanow	Tunisia	Palearctic	PCR and sequencing	Verneau, O., Melliti, S., Kimdil, L., El Mouden, E. H., Achouri, M. S., & Rouag, R. (2023). Molecular phylogenies of leeches and haemoparasites infecting freshwater turtles in aquatic ecosystems of Northern Africa suggest phylogenetic congruence between Placobdella costata Sensu Lato and Haemogregarina stepanowi Sensu Lato. Microorganisms, 11(6), 1584.
Placobdella costata	Emys orbicularis	Haemogregarina stepanow	Algeria	Palearctic	PCR and sequencing	Verneau, O., Melliti, S., Kimdil, L., El Mouden, E. H., Achouri, M. S., & Rouag, R. (2023). Molecular phylogenies of leeches and haemoparasites infecting freshwater turtles in aquatic ecosystems of Northern Africa suggest phylogenetic congruence between Placobdella costata Sensu Lato and Haemogregarina stepanowi Sensu Lato. Microorganisms, 11(6), 1584.
Hirudo medicinalis	environmental sampling	Hirudovirus	Tunisia	Palearctic	Cell culture, PCR and sequencing	Boughalmi, M., Pagnier, I., Aherfi, S., Colson, P., Raoult, D., & La Scola, B. (2013). First isolation of a giant virus from wild Hirudo medicinalis leech: Mimiviridae isolation in Hirudo medicinalis. Viruses, 5(12), 2920-2930.
Hirudo medicinalis	?	Toxoplasma gondii (surviving)	Germany	Palearctic	Experimental model + Photonic and electron microscopy and serology	Nehili, M., Ilk, C., Mehlhorn, H., Ruhnau, K., Dick, W., & Njayou, M. (1994). Experiments on the possible role of leeches as vectors of animal and human pathogens: a light and electron microscopy study. Parasitology research, 80, 277-290.
Hirudo medicinalis	?	Trypanosomma brucei brucei (surviving)	Germany	Palearctic	Experimental model + Photonic and electron microscopy and serology	Nehili, M., Ilk, C., Mehlhorn, H., Ruhnau, K., Dick, W., & Njayou, M. (1994). Experiments on the possible role of leeches as vectors of animal and human pathogens: a light and electron microscopy study. Parasitology research, 80, 277-290.
Hirudo medicinalis	?	Plasmodium berghei (surviving)	Germany	Palearctic	Experimental model + Photonic and electron microscopy and serology	Nehili, M., Ilk, C., Mehlhorn, H., Ruhnau, K., Dick, W., & Njayou, M. (1994). Experiments on the possible role of leeches as vectors of animal and human pathogens: a light and electron microscopy study. Parasitology research, 80, 277-290.
Hirudo medicinalis	?	Escherichia coli (surviving)	Germany	Palearctic	Experimental model + Photonic and electron microscopy and serology	Nehili, M., Ilk, C., Mehlhorn, H., Ruhnau, K., Dick, W., & Njayou, M. (1994). Experiments on the possible role of leeches as vectors of animal and human pathogens: a light and electron microscopy study. Parasitology research, 80, 277-290.
Hirudo sp	homo sapiens	Aeromonas hydrophila	Belgium	Palearctic	Retrospective serologic study on leech treated patient	Bauters, T. G., Buyle, F. M., Verschraegen, G., Vermis, K., Vogelaers, D., Claeys, G., & Robays, H. (2007). Infection risk related to the use of medicinal leeches. Pharmacy world & science, 29, 122-125.
Hirudo sp	homo sapiens	Aeromonas sobriae	Belgium	Palearctic	Retrospective serologic study on leech treated patient	Bauters, T. G., Buyle, F. M., Verschraegen, G., Vermis, K., Vogelaers, D., Claeys, G., & Robays, H. (2007). Infection risk related to the use of medicinal leeches. Pharmacy world & science, 29, 122-125.
Hirudo sp	homo sapiens	Escherichia coli	Belgium	Palearctic	Retrospective serologic study on leech treated patient	Bauters, T. G., Buyle, F. M., Verschraegen, G., Vermis, K., Vogelaers, D., Claeys, G., & Robays, H. (2007). Infection risk related to the use of medicinal leeches. Pharmacy world & science, 29, 122-125.
Hirudo sp	homo sapiens	Morganella sp.	Belgium	Palearctic	Retrospective serologic study on leech treated patient	Bauters, T. G., Buyle, F. M., Verschraegen, G., Vermis, K., Vogelaers, D., Claeys, G., & Robays, H. (2007). Infection risk related to the use of medicinal leeches. Pharmacy world & science, 29, 122-125.
Hirudo sp	homo sapiens	Proteus sp.	Belgium	Palearctic	Retrospective serologic study on leech treated patient	Bauters, T. G., Buyle, F. M., Verschraegen, G., Vermis, K., Vogelaers, D., Claeys, G., & Robays, H. (2007). Infection risk related to the use of medicinal leeches. Pharmacy world & science, 29, 122-125.
Hirudo sp	homo sapiens	Pseudomonas aeroginusa	Belgium	Palearctic	Retrospective serologic study on leech treated patient	Bauters, T. G., Buyle, F. M., Verschraegen, G., Vermis, K., Vogelaers, D., Claeys, G., & Robays, H. (2007). Infection risk related to the use of medicinal leeches. Pharmacy world & science, 29, 122-125.
Hirudo sp	homo sapiens	Enterobacter sp	Belgium	Palearctic	Retrospective serologic study on leech treated patient	Bauters, T. G., Buyle, F. M., Verschraegen, G., Vermis, K., Vogelaers, D., Claeys, G., & Robays, H. (2007). Infection risk related to the use of medicinal leeches. Pharmacy world & science, 29, 122-125.
Hirudo sp	homo sapiens	Klebsiella pneumoniae	Belgium	Palearctic	Retrospective serologic study on leech treated patient	Bauters, T. G., Buyle, F. M., Verschraegen, G., Vermis, K., Vogelaers, D., Claeys, G., & Robays, H. (2007). Infection risk related to the use of medicinal leeches. Pharmacy world & science, 29, 122-125.
Hirudo sp	homo sapiens	Serratia sp	Belgium	Palearctic	Retrospective serologic study on leech treated patient	Bauters, T. G., Buyle, F. M., Verschraegen, G., Vermis, K., Vogelaers, D., Claeys, G., & Robays, H. (2007). Infection risk related to the use of medicinal leeches. Pharmacy world & science, 29, 122-125.
Hirudo sp	homo sapiens	Enterococcus sp.	Belgium	Palearctic	Retrospective serologic study on leech treated patient	Bauters, T. G., Buyle, F. M., Verschraegen, G., Vermis, K., Vogelaers, D., Claeys, G., & Robays, H. (2007). Infection risk related to the use of medicinal leeches. Pharmacy world & science, 29, 122-125.
Hirudo sp	homo sapiens	Staphylococcus aureus	Belgium	Palearctic	Retrospective serologic study on leech treated patient	Bauters, T. G., Buyle, F. M., Verschraegen, G., Vermis, K., Vogelaers, D., Claeys, G., & Robays, H. (2007). Infection risk related to the use of medicinal leeches. Pharmacy world & science, 29, 122-125.
Hirudo sp	//	bovine herpesvirus BHV	Denmark	Palearctic	Retention time measure by qPCR	Kampmann, M. L., Schnell, I. B., Jensen, R. H., Axtner, J., Sander, A. F., Hansen, A. J., ... & Wilting, A. (2017). Leeches as a source of mammalian viral DNA and RNA—A study in medicinal leeches. European journal of wildlife research, 63, 1-6.
Hirudo sp	//	human adenovirus HAdV	Denmark	Palearctic	Retention time measure by qPCR	Kampmann, M. L., Schnell, I. B., Jensen, R. H., Axtner, J., Sander, A. F., Hansen, A. J., ... & Wilting, A. (2017). Leeches as a source of mammalian viral DNA and RNA—A study in medicinal leeches. European journal of wildlife research, 63, 1-6.
Hirudo sp	//	influenza A InfA	Denmark	Palearctic	Retention time measure by qPCR	Kampmann, M. L., Schnell, I. B., Jensen, R. H., Axtner, J., Sander, A. F., Hansen, A. J., ... & Wilting, A. (2017). Leeches as a source of mammalian viral DNA and RNA—A study in medicinal leeches. European journal of wildlife research, 63, 1-6.
Hirudo sp	//	measles morbillivirus MeV	Denmark	Palearctic	Retention time measure by qPCR	Kampmann, M. L., Schnell, I. B., Jensen, R. H., Axtner, J., Sander, A. F., Hansen, A. J., ... & Wilting, A. (2017). Leeches as a source of mammalian viral DNA and RNA—A study in medicinal leeches. European journal of wildlife research, 63, 1-6.
Hirudo medicinalis	//	Aeromonas hydrophila	France	Palearctic	MALDI-ToF	Verriere, B., Sabatier, B., Carbonnelle, E., Mainardi, J. L., Prognon, P., Whitaker, I., ... & Hivelin, M. (2016). Medicinal leech therapy and Aeromonas spp. infection. European Journal of Clinical Microbiology & Infectious Diseases, 35, 1001-1006.
Hirudo medicinalis	//	Aeromonas veronii	France	Palearctic	MALDI-ToF	Verriere, B., Sabatier, B., Carbonnelle, E., Mainardi, J. L., Prognon, P., Whitaker, I., ... & Hivelin, M. (2016). Medicinal leech therapy and Aeromonas spp. infection. European Journal of Clinical Microbiology & Infectious Diseases, 35, 1001-1006.
Hirudo medicinalis	//	Aeromonas eucrenophila	France	Palearctic	MALDI-ToF	Verriere, B., Sabatier, B., Carbonnelle, E., Mainardi, J. L., Prognon, P., Whitaker, I., ... & Hivelin, M. (2016). Medicinal leech therapy and Aeromonas spp. infection. European Journal of Clinical Microbiology & Infectious Diseases, 35, 1001-1006.
Hirudo medicinalis	//	Aeromonas salmonicida	France	Palearctic	MALDI-ToF	Verriere, B., Sabatier, B., Carbonnelle, E., Mainardi, J. L., Prognon, P., Whitaker, I., ... & Hivelin, M. (2016). Medicinal leech therapy and Aeromonas spp. infection. European Journal of Clinical Microbiology & Infectious Diseases, 35, 1001-1006.
Hirudo medicinalis	//	Morganella morganii	France	Palearctic	MALDI-ToF	Verriere, B., Sabatier, B., Carbonnelle, E., Mainardi, J. L., Prognon, P., Whitaker, I., ... & Hivelin, M. (2016). Medicinal leech therapy and Aeromonas spp. infection. European Journal of Clinical Microbiology & Infectious Diseases, 35, 1001-1006.
Hirudo medicinalis	//	Pseudomonas gessardii	France	Palearctic	MALDI-ToF	Verriere, B., Sabatier, B., Carbonnelle, E., Mainardi, J. L., Prognon, P., Whitaker, I., ... & Hivelin, M. (2016). Medicinal leech therapy and Aeromonas spp. infection. European Journal of Clinical Microbiology & Infectious Diseases, 35, 1001-1006.
Hirudo medicinalis	//	Pseudomonas proteolytica	France	Palearctic	MALDI-ToF	Verriere, B., Sabatier, B., Carbonnelle, E., Mainardi, J. L., Prognon, P., Whitaker, I., ... & Hivelin, M. (2016). Medicinal leech therapy and Aeromonas spp. infection. European Journal of Clinical Microbiology & Infectious Diseases, 35, 1001-1006.
Hirudo medicinalis	//	Aeromonas hydrophila	Nigeria	Afrotropical	qPCR, Microbiologic cultures	Igere, B. E., Igolukumo, B. B., Eduamodu, C., & Odjadjare, E. O. (2021). Multi-drug resistant Aeromonas species in Annelida: An evidence of pathogen harbouring leech in recreation water nexus of Oghara Nigeria environs. Scientia Africana, 20(2), 145-166.
Hirudo medicinalis	//	Aeromonas veronii biovar sobria	Strasbourg	Palearctic	Blood culture and Antibiogram	Maetz, B., Abbou, R., Andreoletti, J. B., & Bruant-Rodier, C. (2012). Infections following the application of leeches: two case reports and review of the literature. Journal of medical case reports, 6, 1-5.
Hirudo medicinalis	Oncorhynchus mykiss	infectious pancreatic necrosis virus IPNV	Iran	Palearctic	RT-PCR	Salimi, B., & Abdi, K. (2016). Detection of infectious pancreatic necrosis virus from the leeches Hemiclepsis marginata and Hirudo medicinalis. Journal of Aquatic Animal Health, 28(4), 209-213.
Hirudo medicinalis	//	Bovine parvovirus	Germany	Palearctic	Cell culture	Al-Khleif, A., Roth, M., Menge, C., Heuser, J., Baljer, G., & Herbst, W. (2011). Tenacity of mammalian viruses in the gut of leeches fed with porcine blood. Journal of medical microbiology, 60(6), 787-792.
Hirudo medicinalis	//	Feline calicivirus	Germany	Palearctic	Cell culture	Al-Khleif, A., Roth, M., Menge, C., Heuser, J., Baljer, G., & Herbst, W. (2011). Tenacity of mammalian viruses in the gut of leeches fed with porcine blood. Journal of medical microbiology, 60(6), 787-792.
Hirudo medicinalis	//	Equine arteritis virus	Germany	Palearctic	Cell culture	Al-Khleif, A., Roth, M., Menge, C., Heuser, J., Baljer, G., & Herbst, W. (2011). Tenacity of mammalian viruses in the gut of leeches fed with porcine blood. Journal of medical microbiology, 60(6), 787-792.
Hirudo medicinalis	//	Equine herpesvirus type 1	Germany	Palearctic	Cell culture	Al-Khleif, A., Roth, M., Menge, C., Heuser, J., Baljer, G., & Herbst, W. (2011). Tenacity of mammalian viruses in the gut of leeches fed with porcine blood. Journal of medical microbiology, 60(6), 787-792.
Placobdella costata	Emys trinacris	Haemogregarina stepanowi	Italy (Sicily)	Palearctic	Blood smears and PCR	Arizza, V., Sacco, F., Russo, D., Scardino, R., Arculeo, M., Vamberger, M., & Marrone, F. (2016). The good, the bad and the ugly: Emys trinacris, Placobdella costata and Haemogregarina stepanowi in Sicily (Testudines, Annelida and Apicomplexa). Folia parasitologica, 63, 1.
Limnalis nilotica	//	Aeromonas hydrophila	Turkey	Palearctic	culture-dependent and culture-independent (PCR - DGGE)	Sevim, A., & Sevim, E. (2019). The culture-dependent and culture-independent analysis for determination of bacterial diversity within Limnatis nilotica (Clitellata: Hirudinea). Biologia, 74(6), 639-648.
Limnalis nilotica	//	Aeromonas allosaccharophila	Turkey	Palearctic	culture-dependent and culture-independent (PCR - DGGE)	Sevim, A., & Sevim, E. (2019). The culture-dependent and culture-independent analysis for determination of bacterial diversity within Limnatis nilotica (Clitellata: Hirudinea). Biologia, 74(6), 639-648.
Limnalis nilotica	//	Aeromonas veronii	Turkey	Palearctic	culture-dependent and culture-independent (PCR - DGGE)	Sevim, A., & Sevim, E. (2019). The culture-dependent and culture-independent analysis for determination of bacterial diversity within Limnatis nilotica (Clitellata: Hirudinea). Biologia, 74(6), 639-648.
Limnalis nilotica	//	Shewanella putrefaciens	Turkey	Palearctic	culture-dependent and culture-independent (PCR - DGGE)	Sevim, A., & Sevim, E. (2019). The culture-dependent and culture-independent analysis for determination of bacterial diversity within Limnatis nilotica (Clitellata: Hirudinea). Biologia, 74(6), 639-648.
Limnalis nilotica	//	Ralstonia picketti	Turkey	Palearctic	culture-dependent and culture-independent (PCR - DGGE)	Sevim, A., & Sevim, E. (2019). The culture-dependent and culture-independent analysis for determination of bacterial diversity within Limnatis nilotica (Clitellata: Hirudinea). Biologia, 74(6), 639-648.
Limnalis nilotica	//	Bacillus pumilus	Turkey	Palearctic	culture-dependent and culture-independent (PCR - DGGE)	Sevim, A., & Sevim, E. (2019). The culture-dependent and culture-independent analysis for determination of bacterial diversity within Limnatis nilotica (Clitellata: Hirudinea). Biologia, 74(6), 639-648.
Limnalis nilotica	//	Staphylococcus simulans	Turkey	Palearctic	culture-dependent and culture-independent (PCR - DGGE)	Sevim, A., & Sevim, E. (2019). The culture-dependent and culture-independent analysis for determination of bacterial diversity within Limnatis nilotica (Clitellata: Hirudinea). Biologia, 74(6), 639-648.
Limnalis nilotica	//	Staphylococcus hominis	Turkey	Palearctic	culture-dependent and culture-independent (PCR - DGGE)	Sevim, A., & Sevim, E. (2019). The culture-dependent and culture-independent analysis for determination of bacterial diversity within Limnatis nilotica (Clitellata: Hirudinea). Biologia, 74(6), 639-648.
Limnalis nilotica	//	Staphylococcus epidermidis	Turkey	Palearctic	culture-dependent and culture-independent (PCR - DGGE)	Sevim, A., & Sevim, E. (2019). The culture-dependent and culture-independent analysis for determination of bacterial diversity within Limnatis nilotica (Clitellata: Hirudinea). Biologia, 74(6), 639-648.
Limnalis nilotica	//	Chryseobacterium sp	Turkey	Palearctic	culture-dependent and culture-independent (PCR - DGGE)	Sevim, A., & Sevim, E. (2019). The culture-dependent and culture-independent analysis for determination of bacterial diversity within Limnatis nilotica (Clitellata: Hirudinea). Biologia, 74(6), 639-648.
